# Supplementary material for: Preliminary Cold Tolerance Evaluation of Seven Ilex Species Based on Physiological Responses of Detached Leaves to Acute Low-Temperature Stress
Source: Plants (Basel). 2026 Jun 4;15(11):1751. doi: 10.3390/plants15111751 (PMC13259453; doi:10.3390/plants15111751)
Supplement: Supplementary file 1 [file plants-15-01751-s001.zip]

Archive with 1 entries (1 files):
- plants-4321015-supplementary.pdf
